# Supplementary material for: Gender and cultural aspects of brucellosis transmission and management in Nakasongola cattle corridor in Uganda
Source: PLoS One. 2025 Apr 24;20(4):e0320364. doi: 10.1371/journal.pone.0320364 (PMC12021251; doi:10.1371/journal.pone.0320364)
Supplement: S2 File — (XLSX) [file pone.0320364.s002.xlsx]

## Sheet: Sheet1
Supplementary file 2: Codebook
THEMES	SUBTHEMES	CODES	FILES	REFERENCE	DESCRIPTION
INDIVIDUALS	SOCIAL DEMOGRAPHICS	Many ethnic groups in the sub county	1	1
		Gender association to brucellosis	6	11
		Tribe association with brucellosis	4	8
		Age association to brucellosis	7	8
		Lifestyle of consuming animal products	4	4
		Unhygienic ghee preparation	2	2
		people enjoy undercooked meat	2	2
		Brucella from eating sick animals	1	2
	KNOWLEDGE	Brucellosis is very dangerous	2	2
		Common presentation of cows that causes an alarm	1	1
		Disease presentation	1	2
		Don’t know how it’s transmitted	7	10
		Heard about testing of cattle but not how they are treated	1	1
		Known about Brucella	8	16
		Local name for brucellosis	3	3
		Very little is talked about brucellosis in other animals other than cattle	1	4
		What is taught about brucellosis	3	5
		How get to know about brucellosis	5	8
		Information shared by drug companies	1	1
		was told to test for brucellosis by a friend	1	1
		Information shared during outreaches	1	1
		Aware about brucellosis	5	6
		Identification of brucellosis	1	3
INTERPERSONAL	GENDER ROLES	Women involvement in slaughter and collection of skin, feet and the head of the cattle for sell in the food markets	1	1
		Women report to churches with symptoms claiming its witchcraft	1	1
		Women repot to hospitals more	2	2
		males have more contact with animals	1	1
	ROLE OF STAKE HOLDERS	Church encourages adherence	2	3
		Local government involvement in management of brucellosis	2	2
		NGOs involved in management	3	7
		Only hospitals and sub county veterinarian are engaged	1	1
		Praying for people at churches	2	4
ORGANISATIONAL	POLICY AND FUNDING	Free drugs	1	1
		Humans are neglected during policy formulation	1	1
		Very hard and costly for farmers to go to the sub county for training	1	1
		Interventions require funding and support	1	1
		Interventions aren’t specific	1	1
		One health approach	2	4
	PERSONAL AND STRUCTURAL FACTORS	Have a medical health Centre 3 but medical profession don’t the community about brucellosis	1	1
		Personnel at the hospital are always watching TV	1	1
		Private clinics don’t sensitize people	1	1
		The doctors aren’t clear with the medication	1	1
		This generation doesn’t care about the health of people	1	1
		A lot of the people that report with brucellosis are less educated	1	1
		The cattle have never been tested	2	2
		Selling milk from sick animals	1	1
		Selling of sick cows	1	1
COMMUNITY	STRUCTURAL FACTORS	Balalo are very dirty	1	1
		Blood from animals is being collected with bare hands and taken for poultry and pigs	1	1
		Bidaali where cows with retained are taken	1	1
		Brucellosis presents like other cattle diseases	3	4
		Buying sick cows	1	1
		Drinking from dams where cattle drink from	2	3
		Increase in the surveillance system	4	5
		Need for collaboration among stake holders	1	1
		Poor disposal of abortus or fetus	1	1
		Smuggling of meat from different places into the market	1	1
		Rejection of meat from animals	1	2
	SOCIAL ENVIRONMENT	Area affected by brucellosis	1	1
		High brucellosis in the community	7	8
		High cattle keeping in affected areas	9	12
